# Supplementary material for: Toxicity Assessment of Mesoporous Silica Nanoparticles upon Intravenous Injection in Mice: Implications for Drug Delivery
Source: Pharmaceutics. 2022 Apr 30;14(5):969. doi: 10.3390/pharmaceutics14050969 (PMC9148138; doi:10.3390/pharmaceutics14050969)
Supplement: Supplementary file 1 [file pharmaceutics-14-00969-s001.zip]

Archive with 1 entries (1 files):
- pharmaceutics-1672068-supplementary.pdf
